# Supplementary material for: Conditional CRISPR-Cas Genome Editing in Drosophila to Generate Intestinal Tumors
Source: Cells. 2021 Nov 13;10(11):3156. doi: 10.3390/cells10113156 (PMC8620722; doi:10.3390/cells10113156)
Supplement: Supplementary file 1 [file cells-10-03156-s001.zip]

Archive with 1 entries (1 files):
- cells-1418621-supplementary.pdf
